# Supplementary material for: High Levels of Genomic Aberrations in Serous Ovarian Cancers Are Associated with Better Survival
Source: PLoS One. 2013 Jan 23;8(1):e54356. doi: 10.1371/journal.pone.0054356 (PMC3553118; doi:10.1371/journal.pone.0054356)
Supplement: Table S2 — Additional clinical data for the Australian cohort. (XLSX) [file pone.0054356.s004.xlsx]

## Sheet: Table S2
Table S2: Additional clinical data for the Australian cohort.
Origin	ID	Histology	Stage	Grade	Age at diagnosis	Event	Progression	OS	PFS	Chemotherapy	BRCA gene mutation status	TAI
Australia	15018	1	3	3	1	2	1	80.5799	17.9505	1	n.a.	0.303
Australia	15020	1	3	1	1	2	1	22.0929	10.2903	2	n.a.	0.19
Australia	15025	1	3	3	1	2	1	33.501	8.35059	2	n.a.	0.326
Australia	15024	1	3	2	2	2	1	47.5063	5.4246	2	n.a.	0.284
Australia	15023	1	4	3	2	1	1	124.503	40.0105	1	n.a.	0.291
Australia	15022	1	3	2	2	1	1	65.2924	14.9587	1	n.a.	0.302
Australia	15021	1	3	2	1	2	1	6.41089	4.20817	2	n.a.	0.173
Australia	15011	1	3	2	2	2	1	50.1036	20.4162	1	n.a.	0.242
Australia	15019	1	3	3	2	2	1	67.5938	27.3202	1	n.a.	0.187
Australia	15027	1	3	2	1	2	1	57.3035	17.4902	1	n.a.	0.209
Australia	15012	1	3	3	1	2	1	60.887	20.7779	1	n.a.	0.202
Australia	15026	1	3	3	1	2	1	65.3911	18.5423	1	n.a.	0.33
Australia	15013	1	3	2	1	2	1	19.6272	10.1259	2	n.a.	0.316
Australia	15014	1	3	2	1	2	1	18.5751	12.0985	2	n.a.	0.047
Australia	15015	1	3	2	2	2	1	43.594	23.3422	1	n.a.	0.261
Australia	15016	1	3	3	1	2	1	16.0437	11.6382	2	n.a.	0.307
Australia	15017	1	3	3	1	1	0	71.8677	71.8677	1	n.a.	0.155
Australia	15010	1	3	2	2	2	1	11.967	9.89578	2	n.a.	0.272
Australia	2476	1	3	2	1	1	0	71.6704	71.6704	1	3	0.237
Australia	3202	1	4	3	1	2	1	19.1998	18.2135	1	2/3	0.228
Australia	4557	1	3	2	2	2	1	16.7998	7.56156	2	n.a.	0.236
Australia	6065	1	3	2	2	1	1	47.4077	28.7668	1	n.a.	0.364
Australia	1679	1	3	3	1	2	1	58.2569	12.9204	2	0	0.361
Australia	1761	1	3	3	2	1	1	76.0759	18.5423	1	0	0.199
Australia	2378	1	3	3	2	2	1	62.1034	20.7121	1	0	0.242
Australia	3612	1	3	3	1	1	1	27.7148	21.6326	1	0	0.298
Australia	6708	1	3	3	1	1	1	65.4568	41.9831	1	1	0.249
Australia	3333	1	3	1	2	1	0	73.1828	73.1828	1	0	0.257
Australia	1886	1	3	3	1	2	1	22.0929	10.6191	2	0	0.297
Australia	5874	1	3	3	1	2	1	47.1118	33.3037	1	1	0.329
Australia	8794	1	3	3	2	2	1	20.2518	11.0136	2	0	0.218
Australia	1946	1	3	2	1	2	1	56.7775	27.0901	1	0	0.234
Australia	7492	1	3	3	1	2	1	15.682	4.99721	2	0	0.153
Australia	165	1	3	3	1	2	1	67.6267	43.5283	1	0	0.2
Australia	803	1	3	NA	2	2	1	9.59989	5.81911	2	n.a.	0.219
Australia	1024	1	3	3	1	2	1	20.6463	10.6519	2	0	0.203
Australia	1563	1	3	3	1	2	1	37.1174	15.4848	1	1	0.181
Australia	3158	1	3	NA	2	1	1	60.0322	10.3232	2	1	0.337
Australia	3281	1	3	3	2	2	1	35.9667	30.6408	1	2	0.304
Australia	1096	1	4	3	2	2	1	34.7832	14.8272	1	3	0.185
Australia	1327	1	3	3	2	2	1	5.12871	5.12871	2	0	0.237
Australia	2846	1	3	3	1	1	0	63.4842	63.4842	1	1	0.262
Australia	4535	1	3	3	2	1	1	24.9203	6.24651	2	0	0.263
Australia	1031	1	3	2	2	2	1	78.6074	17.4902	1	0	0.279
Australia	2928	1	3	2	1	2	1	66.6075	24.9203	1	0	0.279
Australia	4278	1	4	3	1	2	1	57.8295	11.0465	2	3	0.239
Australia	4984	1	3	2	1	2	1	20.1861	11.1451	2	0	0.275
Australia	5173	1	3	2	1	1	0	20.482	20.482	1	0	0.282
Australia	6251	1	3	2	2	1	1	69.1718	15.1889	1	0	0.212
Australia	451	1	3	3	1	2	1	66.3774	24.1312	1	0	0.252
Australia	1534	1	3	3	2	2	1	53.8843	5.32597	2	0	0.291
Australia	1603	1	3	3	1	2	1	46.4872	12.8547	2	0	0.254
Australia	1602	1	3	3	1	2	1	43.0351	27.649	1	0	0.256
Australia	1824	1	3	3	1	2	1	19.5943	11.0136	2	0	0.159
Australia	4194	1	3	3	1	2	1	35.2106	15.4848	1	1	0.295
Australia	4723	1	3	3	1	2	1	31.9558	9.99441	2	0	0.213
Japan	347543	1	3	2	1	2	1	12	4	2	n.a.	0.202
Japan	347544	1	3	2	1	2	1	66	38	1	n.a.	0.152
Japan	347545	1	3	2	1	1	1	105	36	1	n.a.	0.259
Japan	347546	1	3	3	2	2	1	5	1	2	n.a.	0.102
Japan	347547	1	4	2	2	2	1	18	4	2	n.a.	0.261
Japan	347548	1	4	2	1	1	0	25	19	1	n.a.	0.232
Japan	347549	1	3	3	2	2	1	34	1	2	n.a.	0.24
Japan	347550	1	3	3	1	2	1	23	20	1	n.a.	0.182
Japan	347551	1	3	3	1	2	1	18	5	2	n.a.	0.198
Japan	347552	1	3	1	1	1	1	56	44	1	n.a.	0.211
Japan	347553	1	3	3	1	2	1	14	2	2	n.a.	0.185
Japan	347554	1	3	2	1	1	1	50	22	1	n.a.	0.262
Japan	347555	1	4	1	1	1	0	29	23	1	n.a.	0.249
Japan	347556	1	4	3	1	2	1	8	2	2	n.a.	0.126
Details for the clinicopathological characteristics
Origin (Data origin)
ID (Patient ID)
Histology (serous=1)
Stage (I=1, IIC=2, IIIB=3, IIIC=3, IV=4)
Grade (1, 2, 3)
Age at diagnosis (below 60=1; above 60=2))
Event (alive=1, dead=2)
Progression (no progression=0, progression=1)
OS (n=months)
PFS (n=months)
Chemotherapy (sensitive=1, resistant=2)
BRCA gene mutation status (WT=0, BRCA1=1, BRCA2=2, Unclassified variants=3)
TAI (Total Aberration Index)
